# Supplementary material for: A Combined Experimental/Computational Study of Dicationic Ionic Liquids with Bromide and Tungstate Anions
Source: Molecules. 2024 May 3;29(9):2131. doi: 10.3390/molecules29092131 (PMC11326805; doi:10.3390/molecules29092131)
Supplement: Supplementary file 1 [file molecules-29-02131-s001.zip]

Archive with 1 entries (1 files):
- molecules-2942456-supplementary.pdf
